# Supplementary material for: Effects of IL-11/IL-11 Receptor Alpha on Proliferation and Steroidogenesis in Ovarian Granulosa Cells of Dairy Cows
Source: Cells. 2023 Feb 20;12(4):673. doi: 10.3390/cells12040673 (PMC9954560; doi:10.3390/cells12040673)
Supplement: Supplementary file 1 [file cells-12-00673-s001.zip]

Archive with 4 entries (4 files):
- Figure S1.tif
- Figure S2.tif
- table s1.pdf
- table s2.pdf
